# Supplementary material for: Diminishment of Nrf2 Antioxidative Defense Aggravates Nephrotoxicity of Melamine and Oxalate Coexposure
Source: Antioxidants (Basel). 2021 Sep 14;10(9):1464. doi: 10.3390/antiox10091464 (PMC8471505; doi:10.3390/antiox10091464)
Supplement: Supplementary file 1 [file antioxidants-10-01464-s001.zip]

Archive with 1 entries (1 files):
- antioxidants-1345179-supplementary.pdf
